# Supplementary material for: Catalytic Enantioselective Addition of Alkylzirconium Reagents to Aliphatic Aldehydes
Source: Molecules. 2021 Jul 24;26(15):4471. doi: 10.3390/molecules26154471 (PMC8347741; doi:10.3390/molecules26154471)
Supplement: Supplementary file 1 [file molecules-26-04471-s001.zip]

Archive with 1 entries (1 files):
- molecules-1298950-supplementary.pdf
